# Supplementary material for: Correlation between gut microbiome and cognitive impairment in patients undergoing peritoneal dialysis
Source: BMC Nephrol. 2023 Dec 5;24:360. doi: 10.1186/s12882-023-03410-z (PMC10696889; doi:10.1186/s12882-023-03410-z)
Supplement: Supplementary file 12 — Additional file 12: Table S11. The clinical detail of each patient in PCI and PNCI groups. [file 12882_2023_3410_MOESM12_ESM.xlsx]

## Sheet: PNCI vs PCI
Table S11. The clinical detail of each patient in PCI and PNCI groups.
Serial number	Group	Age (Years)	Sex (M /F)	Education (Years)	BMI (kg/m2)	Hypertension (yes/no)	Diabetes (yes/no)	Cardiovascular disease (yes/no)	PD treatment strategies		Total dialysate glucose content (g/d)	ACEI (yes/no)	ARB (yes/no)	CCB (yes/no)	β-receptor blocker (yes/no)	MMSE	MoCA	SAS	SDS	HAMA	HAMD	GSRS	TNF-a (pg/ml)	IL-1β (pg/ml)	CRP（mg/L）	WBC (*10^9/L)	Scr (mmol/L)	Alb（g/L）	ALT（U/L）	AST（U/L）	TG (mmol/L)	TC (mmol/L)	HDL (mmol/L)	LDL (mmol/L)	C3 (g/L)	C4 (g/L)	PNI
									1.5% glucose dialysate	2.5% glucose dialysate
1	PCI	58	female	6	21.0937	x	x	√	2L QID	2L QD	8.5	x	x	x	x	24	21	60	61.25	24	18	31	24.9	5	0.4	5.61	1183.6	31.8	10	18	0.87	4.37	1.19	2.86	0.83	0.27	36.85
2	PCI	50	male	1	26.079	√	x	x	2L BID	2L BID	8	x	x	√	√	25	18	33.75	42.5	10	8	27	11.1	18.6	7.47	6.54	1510.9	39.4	7	14	0.92	3.74	0.96	2.44	1	0.37	43.55
3	PCI	42	female	8	20.34	√	x	x	2L QID	/	6	x	x	√	√	27	23	35	38.75	8	3	27	17.4	5	1.81	8.31	913.5	36.4	14	17	1.55	4.38	1.15	2.66	1.05	0.32	41.45
4	PCI	42	female	8	18.3594	x	x	x	2L TID	/	4.5	x	x	x	x	26	24	38.75	30	8	5	27	15.5	5.06	0.94	7.93	963	37.9	10	14	3.23	4.34	1	2.14	0.96	0.34	47.85
5	PCI	58	male	11	22.1297	√	x	√	2L BID	2L BID	8	x	√	√	√	29	25	33.75	35	13	8	25	17.8	5	18.43	7.48	1367.1	34.9	8	14	1.17	3.1	0.83	1.84	0.93	0.37	39.15
6	PCI	50	female	6	18.8707	√	x	√	2L BID	2L BID	8	x	√	√	√	22	18	28.75	30	10	5	21	18.6	5	0.67	4.7	1499.7	40.3	23	20	4.96	8.27	1.65	4.78	1.19	0.4	46.8
7	PCI	43	male	5	26.5731	√	x	√	2L QID	2L QD	8.5	x	√	√	x	24	18	32.5	33.75	9	7	21	18.8	6.54	15.76	6.4	1730.3	38.3	9	13	1.9	4.11	0.73	2.68	1.01	0.44	45.55
8	PCI	64	male	6	27.3437	√	x	√	2L BID	2L BID	8	x	x	x	x	28	22	31.25	35	7	4	22	20.1	5	8.97	7.17	1331.9	37.3	15	17	2.97	4.34	0.78	2.46	1.16	0.28	43.85
9	PCI	47	male	6	23.4586	√	√	√	2L TID	/	4.5	x	x	√	x	27	20	31.25	42.5	8	6	21	10	15.3	0.88	4.96	912.7	30.9	21	24	1.13	5.3	1.21	3.67	0.96	0.27	35.85
10	PCI	56	female	1	21.4844	√	√	√	2L TID	/	4.5	x	x	√	√	16	9	36.25	41.25	8	9	26	19	5	1.89	5.95	939.7	35.5	15	15	2.35	6.66	1.22	4.57	1.02	0.55	40.5
11	PCI	50	male	3	21.6713	x	x	x	2L TID	/	4.5	x	x	x	x	21	16	28.75	25	0	2	21	41.2	6.48	1.28	5.2	709.9	37.3	62	44	0.77	4.49	1.13	3.08	0.96	0.31	43.3
12	PCI	55	female	10	21.0937	√	x	√	2L BID	/	3	x	x	√	x	29	22	28.75	36.25	8	5	24	20	45.6	2.21	11.83	1079.2	39.4	13	17	1.62	3.43	1.1	1.73	1.09	0.31	46.25
13	PCI	52	female	12	23.7118	√	x	x	2L QID	/	6	x	x	√	x	28	24	36.25	31.25	11	11	22	20.8	5	14.08	8.57	1213.4	44.7	20	18	5.99	6.23	0.94	3.07	1.15	0.51	52.3
14	PCI	55	male	7	22.9854	√	x	√	2L BID	2L QD	5.5	x	x	√	√	28	24	36.25	33.75	6	5	20	23.7	6.08	1.26	4.87	1262.7	33.9	5	19	0.66	5.86	1.58	4.04	0.86	0.44	38.95
15	PCI	35	female	9	22.5466	√	x	x	2L QID	/	6	x	x	√	√	23	20	27.5	26.25	3	1	19	18.8	5	0.68	12.91	1237.9	36.6	12	18	3.57	3.82	0.8	1.7	1.14	0.51	40.05
16	PCI	48	male	7	23.8445	√	x	√	2L TID	2L QD	7	x	x	√	x	27	20	28.75	28.75	2	4	26	15	5	15.89	7.75	1108.4	29.3	27	21	0.38	3.76	1.11	2.51	0.98	0.42	39.3
17	PCI	40	male	6	20.1771	x	x	x	2L TID	2L QD	7	x	x	x	x	25	21	42.5	56.25	17	9	20	16.5	5	1.59	8.28	1146.7	37.3	150	66	1.86	3.04	0.68	1.67	0.84	0.24	43.7
18	PCI	56	female	3	21.7555	√	x	√	2L BID	2L BID	8	x	x	√	x	29	23	36.25	35	13	6	25	32.4	5	3.7	4.55	892.4	30.5	13	19	0.71	5.12	1.21	3.65	0.9	0.37	33.65
19	PCI	55	female	3	23.634	√	x	√	2L TID	2L QD	7	x	x	√	x	23	14	38.75	37.5	12	7	20	34	7.12	1.09	6.76	831.7	36.8	12	15	4.93	5.38	0.9	2.66	1.03	0.41	44.55
20	PNCI	49	female	8	20.81	√	x	√	2L TID	/	4.5	x	x	√	x	27	28	38.75	34	6	3	18	19.5	5	0.57	6.25	777.9	37.3	16	13	1.59	5.73	1.21	3.93	0.96	0.38	43.75
21	PNCI	38	male	8	27.1809	√	x	√	2L TID	2L BID	9.5	x	x	√	x	30	28	40	38	14	8	29	18.9	72	1.02	5.43	1462.9	44.2	187	93	1.93	3.1	0.53	1.86	0.85	0.29	48.7
22	PNCI	34	female	8	17.5781	x	x	x	2L TID	/	4.5	x	x	x	x	28	27	45	48	9	9	29	21.1	10.8	0.63	5.87	996.1	41.4	7	20	2.25	7.11	1.01	5.27	0.89	0.3	53.55
23	PNCI	33	female	8	22.2656	√	x	x	2L QID	/	6	x	x	√	√	28	26	26.25	29	3	1	22	18.4	5.29	0.75	3.21	1125.4	35.2	13	20	1.21	6.81	1.17	5.19	0.49	0.25	37.75
24	PNCI	57	male	8	17.3745	√	√	√	2L TID	2L QD	7	x	√	√	x	27	29	38.75	50	8	8	20	23.6	5	2.67	10.14	1012.3	35.1	17	17	0.7	3.8	1.14	2.4	0.88	0.44	42.15
25	PNCI	25	female	8	21.3593	√	x	√	2L TID	/	4.5	x	x	x	x	28	27	30	29	4	3	26	22.8	9.41	0.84	6.43	988.7	35.5	27	28	1.22	3.61	1.05	2.11	0.67	0.18	41.3
26	PNCI	40	female	9	23.5304	x	x	x	2L TID	/	4.5	x	x	x	x	30	26	31.25	33	4	3	26	16.7	32.1	0.69	5.85	568.9	39.2	32	22	3.07	3.97	0.87	1.96	1.18	0.26	43.2
27	PNCI	18	male	12	16	√	x	√	2L BID	2L QD	5.5	x	x	√	√	30	29	37.5	39	11	4	20	22.1	5	0.14	6.22	1459.2	39.9	40	22	0.99	2.74	0.92	1.45	0.72	0.09	46.45
28	PNCI	31	male	8	17.7154	√	x	x	2L TID	/	4.5	x	x	√	x	29	26	32.5	34	3	2	26	18.1	5.27	1.14	6.46	1258.5	42.5	34	14	1.15	4.6	0.96	3.21	0.94	0.26	51
